# Supplementary material for: LytB1 and LytB2 of Mycobacterium tuberculosis Are Not Genetically Redundant
Source: PLoS One. 2015 Aug 26;10(8):e0135638. doi: 10.1371/journal.pone.0135638 (PMC4550268; doi:10.1371/journal.pone.0135638)
Supplement: S1 Table — (XLSX) [file pone.0135638.s003.xlsx]

## Sheet: Sheet1
	pDNA name	Hybrid	LytB1 Forward Primer	LytB1 Reverse Primer	LytB2 Forward Primer	LytB2 Reverse Primer	Bridging Primer 1	Bridging Primer 2
	p50 (1)	50:50 B1:B2 fusion	LB1 Begin F (BglII): cccagatctcatggctgaggtgttcgtggg	LB1 Begin Rev: ccgtgcggcttcagcgtggac	LB2 End F: ttcgcccgggacgactacgac	LB2 End Rev (NdeI): ccccatatgtcagcgaggtgagcggagctc	LB1:LB2 Bridge F: gtccacgctgaagccgcacggttcgcccgggacgactacgac	LB1:LB2 Bridge Rev: gtcgtagtcgtcccgggcgaaccgtgcggcttcagcgtggac
	p50 (2)	50:50 B2:B1 fusion	LB1 End Forward: tttgccgcgcgcggtgacac	LB1 End Rev (NdeI): ccccatatgtcattgcgcgcgaacctgtttg	LB2 Begin F (BglII): cccagatctcatggttccgacggtcgacatg	LB2 Begin Rev: ccgcctggcctcgttgtgcac	LB2:LB1 Bridge F: gtgcacaacgaggccaggcggtttgccgcgcgcggtgacac	LB2:LB1 Bridge Rev: gtgtcaccgcgcgcggcaaaccgcctggcctcgttgtgcac
	p75 (1)	75:25 B1:B2 fusion	LB1 Begin F (BglII): cccagatctcatggctgaggtgttcgtggg	LB1 75 Rev: cgaattcgacgaattgc	LB2 25 For: gttcggctggtcgaggtggc	LB2 End Rev (NdeI): ccccatatgtcagcgaggtgagcggagctc	LB1 75 Bridge F: ctcgtgcaattcgtcgaattcggttcggctggtcgaggtggcgc	LB1 75 Bridge Rev gcgccacctcgaccagccgaaccgaattcgacgaattgcacgag
	p75 (2)	75:25 B2:B1 fusion	LB1 25 For: cggcgtctggtcgagttggc	LB1 End Rev (NdeI): ccccatatgtcattgcgcgcgaacctgtttg	LB2 Begin F (BglII): cccagatctcatggttccgacggtcgacatg	LB1 75 Rev: cgaattcgacgaattgc	LB2 75 Bridge F: ctcgcgcaattcgtcgaattcgcggcgtctggtcgagttggcgc	LB2 75 Bridge Rev: gcgccaactcgaccagacgccgcgaattcgacgaattgcgcgag
	P90 (1)	90:10 B1:B2 fusion	LB1 Begin F (BglII): cccagatctcatggctgaggtgttcgtggg	LB1 90 Rev: cgggctcaatgtcatcagg	LB2 10 F: tcggcctggctggacggcgttac	LB2 End Rev (NdeI): ccccatatgtcagcgaggtgagcggagctc	LB1 90 Bridge F: cggcctacttgattgacgggcacggtcggcgttacgtcgg	LB1 90 Bridge Rev: ccgacgtaacgccgaccgtgcccgtcaatcaagtaggccg
	p90 (2)	90:10 B2:B1 fusion	LB1 90 F: aatggctgtcgtcggtctcg	LB1 End Rev (NdeI): ccccatatgtcattgcgcgcgaacctgtttg	LB2 Begin F (BglII): cccagatctcatggttccgacggtcgacatg	LB2 90 Rev: cgagtcgatatcgtcggc	LB2 90 Bridge F: gggccgacgatatcgactcgaatggctgtcgtcggtctcg	LB2 90 Bridge Rev: cgagaccgacgacagccattcgagtcgatatcgtcggccc
