# Supplementary material for: LytB1 and LytB2 of Mycobacterium tuberculosis Are Not Genetically Redundant
Source: PLoS One. 2015 Aug 26;10(8):e0135638. doi: 10.1371/journal.pone.0135638 (PMC4550268; doi:10.1371/journal.pone.0135638)
Supplement: S2 Table — (XLSX) [file pone.0135638.s004.xlsx]

## Sheet: Sheet1
Site directed mutagenesis was carried out on pLB2C’ using primer sets:
Mutation (LytB2 numbering)	Forward	Reverse
G35S	5’ CTG GCC GAG CCG CGT TCG TAC TGC GCT GGC GTG 3’	5’ CAC GCC AGC GCA GTA CGA ACG CGG CTC GGC CAG 3’
D41E	5’ CTA CTG CGC TGG CGT GGA GCG GGC CGT CGA AAC GG 3’	5’ CCG TTT CGA CGG CCC GCT CCA CGC CAG CGC 3'
H62K and E63Q	5' CCT GTC TAC GTG CGT AAG CAA ATC GTG CAT AAC CGC 3’	5’ GCG GTT ATG CAC GAT TTG CTT ACG CAC GTA GAC AGG 3’
R68T	5’ GAG ATC GTG CAT AAC ACT CAC GTG GTT GAC ACC 3’	5’ GGT GTC AAC CAC GTG AGT GTT ATG CAC GAT CTC 3’
T125A	5’ CAC CTG CCC GCT GGT CGC GAA GGT GCA CAA CGA GG 3’	5’ CCT CGT TGT GCA CCT TCG CGA CCA GCG GGC AGG TG 3’
V152T	5’ GAG GGC CAC GAG GAA ACC GTC GGT ACT GCT GGG GAA G 3’	5’ CTT CCC CAG CAG TAC CGA CGT TTC CTC GTG GCC CTC 3’
Site directed mutagenesis was carried out on pPLB2_LB1 using the primer set:
Mutation (LytB1 numbering)	Forward	Reverse
A121T, A125N, A128R and A132R	5’ GCG ACC TGC CCA CTG GTG ACC AAA GTC CAC AAC GAA GCC AGG CGG TTT GCC CGG CGC GGT GAC ACG GTG GTC 3’	5’ GAC CAC CGT GTC ACC GCG CGC GGC AAA CCG TGC GGC TTC AGC GTG GAC TTT CGC CAC CAG TGG GCA GGT CGC 3’
